# Supplementary material for: Seed Priming Based on Iodine and Selenium Influences the Nutraceutical Compounds in Tomato (Solanum lycopersicum L.) Crop
Source: Antioxidants (Basel). 2023 Jun 13;12(6):1265. doi: 10.3390/antiox12061265 (PMC10295327; doi:10.3390/antiox12061265)
Supplement: Supplementary file 1 [file antioxidants-12-01265-s001.zip]

Archive with 1 entries (1 files):
- antioxidants-2436327-supplementary.pdf
